# Supplementary material for: Roles and Preliminary Mechanism of Tobacco cis-Abienol in Inducing Tomato Resistance against Bacterial Wilt
Source: Int J Mol Sci. 2023 Jul 31;24(15):12226. doi: 10.3390/ijms241512226 (PMC10418768; doi:10.3390/ijms241512226)
Supplement: Supplementary file 1 [file ijms-24-12226-s001.zip]

Archive with 2 entries (2 files):
- Figure S1.pdf
- Table S1-S5.xlsx
